# Supplementary material for: Synergistic Effects of Cryotherapy and Radiotherapy in Glioblastoma Treatment: Evidence from a Murine Model
Source: Cancers (Basel). 2025 May 17;17(10):1692. doi: 10.3390/cancers17101692 (PMC12110222; doi:10.3390/cancers17101692)
Supplement: Supplementary file 1 [file cancers-17-01692-s001.zip]

Archive with 1 entries (1 files):
- cancers-3610232-supplementary.pdf
